# Supplementary material for: Complementary Functions of Plant AP Endonucleases and AP Lyases during DNA Repair of Abasic Sites Arising from C:G Base Pairs
Source: Int J Mol Sci. 2021 Aug 16;22(16):8763. doi: 10.3390/ijms22168763 (PMC8395712; doi:10.3390/ijms22168763)
Supplement: Supplementary file 1 [file ijms-22-08763-s001.zip]

Archive with 1 entries (1 files):
- ijms-1336670-supplementary.pdf
